# Supplementary material for: An Exploratory Analysis of the Neural Correlates of Human-Robot Interactions With Functional Near Infrared Spectroscopy
Source: Front Hum Neurosci. 2022 Jul 18;16:883905. doi: 10.3389/fnhum.2022.883905 (PMC9339604; doi:10.3389/fnhum.2022.883905)
Supplement: Supplementary file 5 [file Data_Sheet_1.ZIP]

Archive with 13 entries (13 files):
- HBR_Ch2.jpg
- HBR_CH3.jpg
- HBR_Ch7.jpg
- HBR_Ch8.jpg
- HBR_Ch10.jpg
- HBR_Ch11.jpg
- HBR_Ch16.jpg
- HBR_Ch17.jpg
- HBR_Ch19.jpg
- HBR_CH3.fig
- HBR_Ch7.fig
- HBR_Ch8.fig
- HBR_Ch10.fig
